# Supplementary material for: Pathophysiological Implications of Urinary Peptides in Hepatocellular Carcinoma
Source: Cancers (Basel). 2021 Jul 27;13(15):3786. doi: 10.3390/cancers13153786 (PMC8345155; doi:10.3390/cancers13153786)
Supplement: Supplementary file 1 [file cancers-13-03786-s001.zip]

Archive with 1 entries (1 files):
- cancers-1283735-supplementary.pdf
